# Supplementary material for: Paracerella Imadaté in China: the description of a new species and the analysis of genetic differences between populations (Protura, Acerentomata, Nipponentomidae)
Source: Zookeys. 2016 Jul 11;(604):1–11. doi: 10.3897/zookeys.604.8737 (PMC4978016; doi:10.3897/zookeys.604.8737)
Supplement: XML Treatment for Paracerella sinensis [file zookeys.604.8737-treatment1.xml]

<!DOCTYPE tp:taxon-treatment
  PUBLIC "-//TaxonX//DTD Taxonomic Treatment Publishing DTD v0 20100105//EN" "tax-treatment-NSO.dtd">
<tp:taxon-treatment xmlns:tp="http://www.plazi.org/taxpub"><tp:treatment-meta><kwd-group><label>Taxon classification</label><kwd><named-content content-type="kingdom">Animalia</named-content></kwd><kwd><named-content content-type="order">Protura</named-content></kwd><kwd><named-content content-type="family">Nipponentomidae</named-content></kwd></kwd-group><mixed-citation publication-type="journal"><person-group><name><surname>Bu</surname><given-names>Yun</given-names></name><name><surname>Ma</surname><given-names>Yao</given-names></name><name><surname>Luan</surname><given-names>Yun-Xia</given-names></name></person-group><article-title><italic><tp:taxon-name><tp:taxon-name-part taxon-name-part-type="genus">Paracerella</tp:taxon-name-part></tp:taxon-name></italic> Imadaté in China: the description of a new species and the analysis of genetic differences between populations (<tp:taxon-name><tp:taxon-name-part taxon-name-part-type="order">Protura</tp:taxon-name-part></tp:taxon-name>, <tp:taxon-name><tp:taxon-name-part taxon-name-part-type="suborder">Acerentomata</tp:taxon-name-part></tp:taxon-name>, <tp:taxon-name><tp:taxon-name-part taxon-name-part-type="family">Nipponentomidae</tp:taxon-name-part></tp:taxon-name>)</article-title><source>Zookeys</source><day>11</day><month>7</month><year>2016</year><volume>2016</volume><issue>604</issue><fpage>1</fpage><lpage>11</lpage><pub-id pub-id-type="doi">10.3897/zookeys.604.8737</pub-id></mixed-citation></tp:treatment-meta><tp:nomenclature><tp:taxon-name>
            <tp:taxon-name-part taxon-name-part-type="genus">Paracerella</tp:taxon-name-part>
            <tp:taxon-name-part taxon-name-part-type="species">sinensis</tp:taxon-name-part>
            <object-id xmlns:xlink="http://www.w3.org/1999/xlink" content-type="zoobank" xlink:type="simple">http://zoobank.org/632E7390-7077-4E5E-813E-F4105969B390</object-id>
          </tp:taxon-name><tp:taxon-status xmlns:xlink="http://www.w3.org/1999/xlink" xlink:type="simple">sp. n.</tp:taxon-status><xref ref-type="fig" rid="F1">Figs 1</xref><xref ref-type="fig" rid="F2">, 2</xref><xref ref-type="fig" rid="F3">, 3</xref><xref ref-type="table" rid="T1">, Tables 1</xref><xref ref-type="table" rid="T2">, 2</xref></tp:nomenclature><tp:treatment-sec sec-type="material" id="SECID0E4FAC"><title>Material examined.</title><p>Holotype, female (No. LM6-12D) (<abbrev xmlns:xlink="http://www.w3.org/1999/xlink" xlink:title="Shanghai Entomological Museum" id="ABBRID0EDGAC" xlink:type="simple">SEM</abbrev>), <bold>China</bold>, Inner Mongolia Province, Balin town, Lama Hill, extracted from the soil samples under some small pine trees, <named-content xmlns:xlink="http://www.w3.org/1999/xlink" content-type="dwc:verbatimCoordinates" xlink:type="simple"><named-content content-type="geo-json" specific-use="{&#34;type&#34;:&#34;Point&#34;,&#34;coordinates&#34;:[122.319333,48.332817]}" id="NCID0ELGAC" xlink:type="simple">48°19.969'N, 122°19.160'E</named-content></named-content>, elev. 562 m, 12-VIII-2014, coll. W.J. Chen, C.W. Huang, Y. Ma, Y.X. Luan, and M. Potapov. Paratypes, 4 females (nos. LM6-10, LM6-11, LM6-13D, LM6-14D) (<abbrev xmlns:xlink="http://www.w3.org/1999/xlink" xlink:title="Shanghai Entomological Museum" id="ABBRID0EQGAC" xlink:type="simple">SEM</abbrev>), same data as holotype; 3 females (nos. HH1-1D, HH1-3D, HH1-4D) (<abbrev xmlns:xlink="http://www.w3.org/1999/xlink" xlink:title="Shanghai Entomological Museum" id="ABBRID0ETGAC" xlink:type="simple">SEM</abbrev>), <bold>CHINA</bold>, Heilongjiang Province, Heihe City, from the soil samples under some black birches of Tree Farm 727, <named-content xmlns:xlink="http://www.w3.org/1999/xlink" content-type="dwc:verbatimCoordinates" xlink:type="simple"><named-content content-type="geo-json" specific-use="{&#34;type&#34;:&#34;Point&#34;,&#34;coordinates&#34;:[126.807233,50.258183]}" id="NCID0E2GAC" xlink:type="simple">50°15.491'N, 126°48.434'E</named-content></named-content>, elev. 410 m, 15-VIII-2014; 11 females (nos. WHS4-2D, WHS5-2D, WHS6-2D, WHS4-6-1, WHS4-6-2, WHS5-3-2, WHS5-4-1, WHS5-4-3 in <abbrev xmlns:xlink="http://www.w3.org/1999/xlink" xlink:title="Shanghai Entomological Museum" id="ABBRID0EAHAC" xlink:type="simple">SEM</abbrev>, nos. WHS4-5-1, WHS4-5-2, WHS4-5-3 in <abbrev xmlns:xlink="http://www.w3.org/1999/xlink" content-type="institution" xlink:title="Shanghai Natural History Museum" id="ABBRID0EDHAC" xlink:type="simple">SNHM</abbrev>), <bold>China</bold>, Heilongjiang Province, Wudalianchi City, from three soil samples of Wohu Hill, <named-content xmlns:xlink="http://www.w3.org/1999/xlink" content-type="dwc:verbatimCoordinates" xlink:type="simple"><named-content content-type="geo-json" specific-use="{&#34;type&#34;:&#34;Point&#34;,&#34;coordinates&#34;:[126.038017,48.654200]}" id="NCID0EMHAC" xlink:type="simple">48°39.252'N, 126°02.281'E</named-content></named-content>, elev. 480 m, 17-VIII-2014; 5 females (nos. DZH2-1D, DZH2-2D, DZH2-3, DZH2-12D, DZH2-16) (<abbrev xmlns:xlink="http://www.w3.org/1999/xlink" xlink:title="Shanghai Entomological Museum" id="ABBRID0ERHAC" xlink:type="simple">SEM</abbrev>), <bold>China</bold>, Heilongjiang Province, Wudalianchi City, from the soil sample under some larches in Dazhanhe National Forest Park, <named-content xmlns:xlink="http://www.w3.org/1999/xlink" content-type="dwc:verbatimCoordinates" xlink:type="simple"><named-content content-type="geo-json" specific-use="{&#34;type&#34;:&#34;Point&#34;,&#34;coordinates&#34;:[127.675933,48.695433]}" id="NCID0EZHAC" xlink:type="simple">48°41.726'N, 127°40.556'E</named-content></named-content>, elev. 327 m, 18-VIII-2014. Other materials,1 maturus junior (no. HH7-1) (<abbrev xmlns:xlink="http://www.w3.org/1999/xlink" xlink:title="Shanghai Entomological Museum" id="ABBRID0E5HAC" xlink:type="simple">SEM</abbrev>), <bold>China</bold>, Heilongjiang Province, Heihe City, from the soil samples under some black oaks of Tree Farm 733, <named-content xmlns:xlink="http://www.w3.org/1999/xlink" content-type="dwc:verbatimCoordinates" xlink:type="simple"><named-content content-type="geo-json" specific-use="{&#34;type&#34;:&#34;Point&#34;,&#34;coordinates&#34;:[126.864783,50.231817]}" id="NCID0EGIAC" xlink:type="simple">50°13.909'N, 126°51.887'E</named-content></named-content>, elev. 517 m, 15-VIII-2014; 1 maturus junior (no. WHS6-3-2) (<abbrev xmlns:xlink="http://www.w3.org/1999/xlink" xlink:title="Shanghai Entomological Museum" id="ABBRID0ELIAC" xlink:type="simple">SEM</abbrev>), <bold>China</bold>, Heilongjiang Province, Wudalianchi City, from three soil samples of Wohu Hill, <named-content xmlns:xlink="http://www.w3.org/1999/xlink" content-type="dwc:verbatimCoordinates" xlink:type="simple"><named-content content-type="geo-json" specific-use="{&#34;type&#34;:&#34;Point&#34;,&#34;coordinates&#34;:[126.038017,48.654200]}" id="NCID0ETIAC" xlink:type="simple">48°39.252'N, 126°02.281'E</named-content></named-content>, elev. 480 m, 17-VIII-2014; 3 maturi juniores (nos. DZH2-18, DZH 2-19, DZH2- 20) (<abbrev xmlns:xlink="http://www.w3.org/1999/xlink" xlink:title="Shanghai Entomological Museum" id="ABBRID0EYIAC" xlink:type="simple">SEM</abbrev>), 2 larvae II (nos. DZH2-4, DZH2-17) (<abbrev xmlns:xlink="http://www.w3.org/1999/xlink" xlink:title="Shanghai Entomological Museum" id="ABBRID0E2IAC" xlink:type="simple">SEM</abbrev>), <bold>China</bold>, Heilongjiang Province, Wudalianchi City, from the soil sample under some larches in Dazhanhe National Forest Park, <named-content xmlns:xlink="http://www.w3.org/1999/xlink" content-type="dwc:verbatimCoordinates" xlink:type="simple"><named-content content-type="geo-json" specific-use="{&#34;type&#34;:&#34;Point&#34;,&#34;coordinates&#34;:[127.675933,48.695433]}" id="NCID0EDJAC" xlink:type="simple">48°41.726'N, 127°40.556'E</named-content></named-content>, elev. 327 m, 18-VIII-2014. All specimens are collected by W. J. Chen, C.W. Huang, Y. Ma, Y.X. Luan, and M. Potapov. Twelve specimens (nos. LM6-12D, LM6-13D, LM6-14D, HH1-1D, HH1-3D, HH1-4D, WHS4-2D, WHS5-2D, WHS6-2D, DZH2-1D, DZH2-2D and DZH2-12D) are voucher specimens retrieved after DNA extraction.</p></tp:treatment-sec><tp:treatment-sec sec-type="diagnosis" id="SECID0EIJAC"><title>Diagnosis.</title><p>
            <italic><tp:taxon-name><tp:taxon-name-part taxon-name-part-type="genus">Paracerella</tp:taxon-name-part> <tp:taxon-name-part taxon-name-part-type="species">sinensis</tp:taxon-name-part></tp:taxon-name></italic> sp. n. is characterized by four pairs of <italic>A</italic>-setae on tergite I, the presence of seta <italic>Pc</italic> and <italic>P3a</italic> on tergite VII, 8 <italic>A</italic>-setae on tergite VIII, the presence of seta <italic>Pc</italic> on sternites VI and VII, 4/2 setae on sternite VIII, which are different to any other members of the genus, foretarsal sensillum <italic>a</italic> extremely long, surpassing base of sensillum <italic>e</italic>, sensilla <italic>d</italic> and <italic>a</italic>’ located in subequal level with <italic>t2</italic>, acrostyli of female squama genitalis each with two fine flaps.</p></tp:treatment-sec><tp:treatment-sec sec-type="description" id="SECID0EMKAC"><title>Description.</title><p>Adult body length 1150–1450 μm (n = 24), body yellow-brown color (Fig. <xref ref-type="fig" rid="F2">2A</xref>).</p><!--PageBreak--><!--PageBreak--><p>
            <italic>Head</italic> (Fig. <xref ref-type="fig" rid="F1">1A</xref>). Ovate, length 140–150 μm, width 85–90 μm. Setae <italic>d6</italic> present, <italic>sd4</italic> and <italic>sd5</italic> short, sensilliform. Setae <italic>d6</italic> 14–15 μm, <italic>d7</italic> 17–18 μm. Clypeal pore <italic>cp</italic> and frontal pore <italic>fp</italic> present. Pseudoculus round, length 8–10 μm, with short posterior extension, PR = 15–19 (Fig. <xref ref-type="fig" rid="F1">1B</xref>). Maxillary gland large, calyx with lateral racemose <!--PageBreak-->appendices and one helmet-like dorsal appendix, and bilobed posterior dilation, posterior filament length 15–17 μm, CF = 8–10 (Fig. <xref ref-type="fig" rid="F1">1C</xref>). Labial palpus well-developed, with tuft and one leaf-shaped basal sensillum (7–8 μm) (Figs <xref ref-type="fig" rid="F1">1D</xref>, <xref ref-type="fig" rid="F2">2B</xref>). Maxillary palpus with two tapering sensilla, subequal in length (8–9 μm) (Fig. <xref ref-type="fig" rid="F1">1E</xref>).</p><fig id="F1" position="float" orientation="portrait"><label>Figure 1.</label><caption><p>
          <italic><tp:taxon-name><tp:taxon-name-part taxon-name-part-type="genus">Paracerella</tp:taxon-name-part> <tp:taxon-name-part taxon-name-part-type="species">sinensis</tp:taxon-name-part></tp:taxon-name></italic> sp. n. holotype. <bold>A</bold> Head, dorsal view (<italic>cp</italic> = clypeal pore, <italic>fp</italic> = frontal pore) <bold>B</bold> pseudoculus <bold>C</bold> canal of maxillary gland <bold>D</bold> labial palpus <bold>E</bold> maxillary palpus (d = dorsal sensillum, v = ventral sensillum) <bold>F</bold> foretarsus, exterior view <bold>G</bold> foretarsus, interior view <bold>H</bold> foretarsus, interolateral view (paratype No. LM6-14D) <bold>I</bold> comb <bold>J</bold> female quama genitalis. Scale bars: (<bold>A, F–H</bold>) 50 μm; others, 20 μm.</p></caption><graphic xmlns:xlink="http://www.w3.org/1999/xlink" xlink:href="zookeys-604-001-g001.jpg" position="float" orientation="portrait" xlink:type="simple" id="oo_95268.jpg"/></fig><fig id="F2" position="float" orientation="portrait"><label>Figure 2.</label><caption><p>
          <italic><tp:taxon-name><tp:taxon-name-part taxon-name-part-type="genus">Paracerella</tp:taxon-name-part> <tp:taxon-name-part taxon-name-part-type="species">sinensis</tp:taxon-name-part></tp:taxon-name></italic> sp. n. holotype. <bold>A</bold> Habitus <bold>B</bold> ventral side of head (s=sensillum) <bold>C</bold> pronotum <bold>D</bold> mesonotum <bold>E</bold> metanotum <bold>F</bold> prosternum <bold>G</bold> mesosternum <bold>H</bold> metasternum <bold>I</bold> tergite I, right side <bold>J</bold> tergite III, right side. Arrows indicate pores. Scale bars: (<bold>A</bold>)100 μm, others, 20 μm.</p></caption><graphic xmlns:xlink="http://www.w3.org/1999/xlink" xlink:href="zookeys-604-001-g002.jpg" position="float" orientation="portrait" xlink:type="simple" id="oo_95269.jpg"/></fig><p>
            <italic><tp:taxon-name><tp:taxon-name-part taxon-name-part-type="genus">Foretarsus</tp:taxon-name-part></tp:taxon-name></italic> (Fig. <xref ref-type="fig" rid="F1">1F, G, H</xref>). Length 100–107 μm, claw length 20–25 μm, TR = 4.2–5.2; empodium length 5 μm, EU = 0.2–0.25. Dorsal sensilla <italic>t1</italic> filiform, BS = 0.75–0.85, <italic>t2</italic> slender and long (25 μm), <italic>t3</italic> lanceolate and short. Exterior sensilla <italic>a</italic> broad and long (35–55 μm), surpassing base of <italic>d</italic>, <italic>b</italic> broader and longer than <italic>c</italic>, <italic>c</italic> short and slender, <italic>d</italic> filiform, same level to <italic>t2</italic> and <italic>a</italic>’, <italic>e</italic> short, <italic>f</italic> and <italic>g</italic> filiform and long. Interior sensilla <italic>a</italic>’ broad and long, surpassing base of <italic>δ5</italic>, <italic>b</italic>’ absent, <italic>c</italic>’ slender and surpassing base of claw. Relative length of sensilla: <italic>t3</italic> &lt; <italic>e &lt; c &lt; d &lt; t1&lt;</italic> (<italic>b = g = t2</italic>)&lt; <italic>a</italic>’ &lt; <italic>c</italic>’ &lt; <italic>f</italic> &lt; <italic>a</italic>. Setae <italic>β1</italic> (9 μm) and <italic>δ4</italic> (13 μm) setiform. Pores close to sensilla <italic>c</italic> and <italic>t3</italic> present. Length of middle tarsus 50 μm, claw length 23–25 μm. Length of hind tarsus 55 μm, claw length 25 μm.</p><p>
            <italic>Thorax</italic>. Thoracic chaetotaxy given in Table <xref ref-type="table" rid="T1">1</xref>. Setae <italic>1</italic> and <italic>2</italic> on pronotum 31 μm and 21 μm length respectively (Fig. <xref ref-type="fig" rid="F2">2C</xref>). Mesonotum and metanotum with eight pairs of <italic>P</italic>-setae, accessory setae short sensilliform, 6–8 μm in length; setae <italic>P1</italic>, <italic>P1a</italic> <!--PageBreak-->and <italic>P2</italic> on mesonotum 21–25 μm, 5–6 μm and 35–36 μm respectively (Fig. <xref ref-type="fig" rid="F2">2D, E</xref>). Prosternum with two pairs of anterior seta, and setae <italic>A2</italic> and <italic>M2</italic> sensilliform, 6–7 μm (Fig. <xref ref-type="fig" rid="F2">2F</xref>). Mesosternum and metasternum with 5 and 7 <italic>A</italic>-setae respecitvely, and setae <italic>A2</italic> on mesosternum and metasternum sensilliform, 6–7 μm (Fig. <xref ref-type="fig" rid="F2">2G, H</xref>). Pronotum without pores. Mesonotum and metanotum with pores <italic>sl</italic> and <italic>al</italic>. Sterna without pores.</p><table-wrap id="T1" position="float" orientation="portrait"><label>Table 1.</label><caption><p>Adult chaetotaxy of <italic><tp:taxon-name><tp:taxon-name-part taxon-name-part-type="genus">Paracerella</tp:taxon-name-part> <tp:taxon-name-part taxon-name-part-type="species">sinensis</tp:taxon-name-part></tp:taxon-name></italic> sp. n.</p></caption><table id="TID0EX2AE" rules="all"><tbody><tr><th rowspan="2" colspan="2">Segment</th><th rowspan="1" colspan="2">Dorsal</th><th rowspan="1" colspan="2">Ventral</th></tr><tr><th rowspan="1" colspan="1">Formula</th><th rowspan="1" colspan="1">Setae</th><th rowspan="1" colspan="1">Formula</th><th rowspan="1" colspan="1">Setae</th></tr><tr><td rowspan="3" colspan="1">Th.</td><td rowspan="1" colspan="1">I</td><td rowspan="1" colspan="1">4</td><td rowspan="1" colspan="1">1, 2</td><td rowspan="1" colspan="1">4 + 4<break/> 6</td><td rowspan="1" colspan="1">A1, 2, M1, 2<break/> P1, 2, 3</td></tr><tr><td rowspan="1" colspan="1">II</td><td rowspan="1" colspan="1">8<break/> 16</td><td rowspan="1" colspan="1">A2, 3, 4, M<break/> P1, 1a, 2, 2a, 3, 3a, 4, 5</td><td rowspan="1" colspan="1">5 + 2<break/> 4</td><td rowspan="1" colspan="1">Ac, 2, 3, M<break/> P1, 2</td></tr><tr><td rowspan="1" colspan="1">III</td><td rowspan="1" colspan="1">8<break/> 16</td><td rowspan="1" colspan="1">A2, 3, 4, M<break/> P1, 1a, 2, 2a, 3, 3a, 4, 5</td><td rowspan="1" colspan="1">7 + 2<break/> 4</td><td rowspan="1" colspan="1">Ac, 1, 2, 3, M<break/> P1, 2</td></tr><tr><td rowspan="8" colspan="1">Abd.</td><td rowspan="1" colspan="1">I</td><td rowspan="1" colspan="1">8<break/> 12</td><td rowspan="1" colspan="1">A1, 2, 3, 5<break/> P1, 1a, 2, 2a, 3, 4</td><td rowspan="1" colspan="1">3<break/> 4</td><td rowspan="1" colspan="1">Ac, 2<break/> P1, 1a</td></tr><tr><td rowspan="1" colspan="1">II–III</td><td rowspan="1" colspan="1">10<break/> 16</td><td rowspan="1" colspan="1">A1, 2, 3, 4, 5<break/> P1, 1a, 2, 2a, 3, 4, 4a, 5</td><td rowspan="1" colspan="1">3<break/> 5</td><td rowspan="1" colspan="1">Ac, 2<break/> Pc, 1a, 2</td></tr><tr><td rowspan="1" colspan="1">IV–V</td><td rowspan="1" colspan="1">10<break/> 16</td><td rowspan="1" colspan="1">A1, 2, 3, 4, 5<break/> P1, 1a, 2, 2a, 3, 4, 4a, 5</td><td rowspan="1" colspan="1">3<break/> 8</td><td rowspan="1" colspan="1">Ac, 2<break/> P1, 1a, 2, 3</td></tr><tr><td rowspan="1" colspan="1">VI</td><td rowspan="1" colspan="1">10<break/> 16</td><td rowspan="1" colspan="1">A1, 2, 3, 4, 5<break/> P1, 1a, 2, 2a, 3, 4, 4a, 5</td><td rowspan="1" colspan="1">3<break/> 9</td><td rowspan="1" colspan="1">Ac, 2<break/> Pc, 1, 1a, 2, 3</td></tr><tr><td rowspan="1" colspan="1">VII</td><td rowspan="1" colspan="1">10<break/> 19</td><td rowspan="1" colspan="1">A1, 2, 3, 4, 5<break/> Pc,1, 1a, 2, 2a, 3,3a, 4, 4a, 5</td><td rowspan="1" colspan="1">3<break/> 9</td><td rowspan="1" colspan="1">Ac, 2<break/> Pc, 1, 1a, 2, 3</td></tr><tr><td rowspan="1" colspan="1">VIII</td><td rowspan="1" colspan="1">8<break/> 15</td><td rowspan="1" colspan="1">A1, 2, 4, 5<break/> Mc, 2, 3, 4, P2, 3, 4, 5</td><td rowspan="1" colspan="1">4<break/> 2</td><td rowspan="1" colspan="1">1, 2<break/> 1a</td></tr><tr><td rowspan="1" colspan="1">IX</td><td rowspan="1" colspan="1">12</td><td rowspan="1" colspan="1">1, 1a, 2, 2a, 3, 4</td><td rowspan="1" colspan="1">4</td><td rowspan="1" colspan="1">1, 2</td></tr><tr><td rowspan="1" colspan="1">X</td><td rowspan="1" colspan="1">10</td><td rowspan="1" colspan="1">1, 2, 2a, 3, 4</td><td rowspan="1" colspan="1">4</td><td rowspan="1" colspan="1">1, 2</td></tr></tbody></table></table-wrap><p>
            <italic>Abdomen</italic>. Abdominal chaetotaxy given in Table <xref ref-type="table" rid="T1">1</xref>. Tergite I with four pairs of anterior setae (<italic>A1</italic>, <italic>A2</italic>, <italic>A3</italic>, <italic>A5</italic>) (Fig. <xref ref-type="fig" rid="F2">2I</xref>). Tergites II–VI with five pairs of anterior setae and eight pairs of posterior setae (Fig. <xref ref-type="fig" rid="F2">2J</xref>). Tergite VII with five pairs of anterior setae and 19 posterior setae, <italic>Pc</italic> and <italic>P3a</italic> present (Fig. <xref ref-type="fig" rid="F3">3A</xref>). Accessory setae on tergites I–VI short sensilliform, 6–7 μm on tergites I–III, 7–9 μm on tergite IV–VI, and on VII setiform (13–16 μm). Tergite VIII with seta <italic>Mc</italic> (Fig. <xref ref-type="fig" rid="F3">3B</xref>). Sternites IV–V each with eight posterior setae (Fig. <xref ref-type="fig" rid="F3">3E</xref>). Sternites VI–VII each with nine posterior setae, <italic>Pc</italic> present (Fig. <xref ref-type="fig" rid="F3">3F, G</xref>). Sternite VIII with two rows of setae (4/2) (Fig. <xref ref-type="fig" rid="F3">3J</xref>). Hind margin of tergites IX–XI and sternites IX–X with distinct denticles.</p><fig id="F3" position="float" orientation="portrait"><label>Figure 3.</label><caption><p>
          <italic><tp:taxon-name><tp:taxon-name-part taxon-name-part-type="genus">Paracerella</tp:taxon-name-part> <tp:taxon-name-part taxon-name-part-type="species">sinensis</tp:taxon-name-part></tp:taxon-name></italic> sp. n. holotype. <bold>A</bold> Tergite VII (<italic>psm</italic>= posterosubmedial) <bold>B</bold> tergite VIII <bold>C</bold> sternite I <bold>D</bold> sternite II <bold>E</bold> sternite IV <bold>F</bold> sternite VI (s<italic>pm</italic>= sternal posteromedial) <bold>G</bold> sternite VII <bold>H</bold> striate band of abdominal VIII <bold>I</bold> Tergite VIII–XII <bold>J</bold> sternites VIII–XII. Arrows indicate pores. Scale bars: 20 μm.</p></caption><graphic xmlns:xlink="http://www.w3.org/1999/xlink" xlink:href="zookeys-604-001-g003.jpg" position="float" orientation="portrait" xlink:type="simple" id="oo_95270.jpg"/></fig><p>Tergites I–III and VII with pores <italic>psm</italic> and <italic>al</italic>, IV–VI with pores <italic>psm</italic>, <italic>al</italic> and <italic>psl</italic>, VIII with pores <italic>psm</italic> only, IX–XI without pores, XII with single medial pore. Pores <italic>psm</italic> on tergite VII close to seta <italic>P1</italic> (Fig. <xref ref-type="fig" rid="F3">3A</xref>). Sternites I–V without pores (Fig. <xref ref-type="fig" rid="F3">3C, D, E</xref>), VI and VII each with single medial pore <italic>spm</italic>, on VI located close to <italic>Pc</italic> and on VII located in central position (Fig. <xref ref-type="fig" rid="F3">3F, G</xref>). Sternites VIII–XI without pores, XII with 1+1 <italic>sal</italic> pores.</p><p>Abdominal appendages I, II, III with 2, 1, 1 segments and 4, 2, 2 setae respectively (Fig. <xref ref-type="fig" rid="F3">3C, D</xref>). On appendages II and III, subapical setae 19–21 μm, apical setae 18–19 μm in length. Striate band on abdominal segment VIII well-developed (Fig. <xref ref-type="fig" rid="F3">3H, I, J</xref>). Comb on abdomen VIII rectangular, with 12–13 teeth (Fig. <xref ref-type="fig" rid="F1">1I</xref>). Female squama genitalis robust, with short basal apodeme and pointed acrostyli, each acrostylus with two fine flaps (Fig. <xref ref-type="fig" rid="F1">1J</xref>). Male unknown.</p></tp:treatment-sec><tp:treatment-sec sec-type="etymology" id="SECID0EUSAE"><title>Etymology.</title><p>The species is named after the Latin name of China, the place where the species was found.</p></tp:treatment-sec><tp:treatment-sec sec-type="distribution" id="SECID0EZSAE"><title>Distribution.</title><p>Inner Mongolia and Heilongjiang, China.</p></tp:treatment-sec><tp:treatment-sec sec-type="remarks" id="SECID0E5SAE"><title>Remarks.</title><p>The new species is placed in the genus <italic><tp:taxon-name><tp:taxon-name-part taxon-name-part-type="genus">Paracerella</tp:taxon-name-part></tp:taxon-name></italic> because of the three pairs of <italic>A</italic>-setae on both meso- and metanota, filiform sensillum <italic>t1</italic> on foretarsus, sensilla <italic>d</italic> and <italic>a</italic>’ located in subequal level with <italic>t2</italic>, and well-developed striate band. <italic><tp:taxon-name><tp:taxon-name-part taxon-name-part-type="genus">Paracerella</tp:taxon-name-part> <tp:taxon-name-part taxon-name-part-type="species">sinensis</tp:taxon-name-part></tp:taxon-name></italic> sp. n. can be easily distinguished from the other three species of the genus by the chaetotaxy of tergites I, IV and VIII, sternites VI–VIII, as well as the length of foretarsal sensillum <italic>a</italic>.</p><p>Among 24 adults of <italic><tp:taxon-name><tp:taxon-name-part taxon-name-part-type="genus">Paracerella</tp:taxon-name-part> <tp:taxon-name-part taxon-name-part-type="species">sinensis</tp:taxon-name-part></tp:taxon-name></italic> observed, the length of sensillum <italic>a</italic> is variable between individuals: in most specimens it can surpass base of <italic>e</italic> (holotype and most of paratypes) (Fig. <xref ref-type="fig" rid="F1">1F</xref>), in some specimens it is a little shorter, only surpassing base of <italic>d</italic> (nos. LM6-10, LM6-14D) (Fig. <xref ref-type="fig" rid="F1">1H</xref>), in some specimens it is extremely long as reaching or surpassing base of <italic>f</italic> (nos. LM6-13D, HH2-4D, WHS4-6-1), even reaching base of <italic>g</italic> (no. WHS4-2D). The four species of <italic><tp:taxon-name><tp:taxon-name-part taxon-name-part-type="genus">Paracerella</tp:taxon-name-part></tp:taxon-name></italic> can be distinguished by the following key.</p><!--PageBreak--></tp:treatment-sec><tp:treatment-sec><!--Section generated to contain objects referenced in tp:taxon-treatment.--><table-wrap id="T2" position="float" orientation="portrait"><label>Table 2.</label><caption><p>The <abbrev xmlns:xlink="http://www.w3.org/1999/xlink" xlink:title="Kimura-2-parameter" id="ABBRID0E12AE" xlink:type="simple">K2P</abbrev> genetic distances of DNA barcodes (COI gene) in <italic><tp:taxon-name><tp:taxon-name-part taxon-name-part-type="genus">Paracerella</tp:taxon-name-part> <tp:taxon-name-part taxon-name-part-type="species">sinensis</tp:taxon-name-part></tp:taxon-name></italic> sp. n.</p></caption><table id="TID0EVHAG" rules="all"><tbody><tr><th rowspan="1" colspan="1"/><th rowspan="1" colspan="1">LM6-12D</th><th rowspan="1" colspan="1">LM6-14D</th><th rowspan="1" colspan="1">HH1-2D</th><th rowspan="1" colspan="1">WHS4-2D</th><th rowspan="1" colspan="1">WHS5-2D</th><th rowspan="1" colspan="1">WHS6-2D</th><th rowspan="1" colspan="1">DZH2-1D</th><th rowspan="1" colspan="1">DZH2-2D</th></tr><tr><td rowspan="1" colspan="1">LM6-12D</td><td rowspan="1" colspan="1"/><td rowspan="1" colspan="1"/><td rowspan="1" colspan="1"/><td rowspan="1" colspan="1"/><td rowspan="1" colspan="1"/><td rowspan="1" colspan="1"/><td rowspan="1" colspan="1"/><td rowspan="1" colspan="1"/></tr><tr><td rowspan="1" colspan="1">LM6-14D</td><td rowspan="1" colspan="1">0.0000</td><td rowspan="1" colspan="1"/><td rowspan="1" colspan="1"/><td rowspan="1" colspan="1"/><td rowspan="1" colspan="1"/><td rowspan="1" colspan="1"/><td rowspan="1" colspan="1"/><td rowspan="1" colspan="1"/></tr><tr><td rowspan="1" colspan="1">HH1-2D</td><td rowspan="1" colspan="1">0.1211</td><td rowspan="1" colspan="1">0.1211</td><td rowspan="1" colspan="1"/><td rowspan="1" colspan="1"/><td rowspan="1" colspan="1"/><td rowspan="1" colspan="1"/><td rowspan="1" colspan="1"/><td rowspan="1" colspan="1"/></tr><tr><td rowspan="1" colspan="1">WHS4-2D</td><td rowspan="1" colspan="1">0.1173</td><td rowspan="1" colspan="1">0.1173</td><td rowspan="1" colspan="1">0.0046</td><td rowspan="1" colspan="1"/><td rowspan="1" colspan="1"/><td rowspan="1" colspan="1"/><td rowspan="1" colspan="1"/><td rowspan="1" colspan="1"/></tr><tr><td rowspan="1" colspan="1">WHS5-2D</td><td rowspan="1" colspan="1">0.1251</td><td rowspan="1" colspan="1">0.1251</td><td rowspan="1" colspan="1">0.0346</td><td rowspan="1" colspan="1">0.0362</td><td rowspan="1" colspan="1"/><td rowspan="1" colspan="1"/><td rowspan="1" colspan="1"/><td rowspan="1" colspan="1"/></tr><tr><td rowspan="1" colspan="1">WHS6-2D</td><td rowspan="1" colspan="1">0.1193</td><td rowspan="1" colspan="1">0.1193</td><td rowspan="1" colspan="1">0.0362</td><td rowspan="1" colspan="1">0.0378</td><td rowspan="1" colspan="1">0.0046</td><td rowspan="1" colspan="1"/><td rowspan="1" colspan="1"/><td rowspan="1" colspan="1"/></tr><tr><td rowspan="1" colspan="1">DZH2-1D</td><td rowspan="1" colspan="1">0.1235</td><td rowspan="1" colspan="1">0.1235</td><td rowspan="1" colspan="1">0.1214</td><td rowspan="1" colspan="1">0.1214</td><td rowspan="1" colspan="1">0.1197</td><td rowspan="1" colspan="1">0.1178</td><td rowspan="1" colspan="1"/><td rowspan="1" colspan="1"/></tr><tr><td rowspan="1" colspan="1">DZH2-2D</td><td rowspan="1" colspan="1">0.1254</td><td rowspan="1" colspan="1">0.1254</td><td rowspan="1" colspan="1">0.1233</td><td rowspan="1" colspan="1">0.1233</td><td rowspan="1" colspan="1">0.1216</td><td rowspan="1" colspan="1">0.1197</td><td rowspan="1" colspan="1">0.0015</td><td rowspan="1" colspan="1"/></tr></tbody></table><table-wrap-foot><fn><p>Note: The geographic distances among four populations are 397 km, 390 km, 277 km, 187 km, 185 km, and 121 km for LM-DZH, LM-HH, LM-WHS, HH-WHS, HH-DZH and WHS-DZH, respectively.</p></fn></table-wrap-foot></table-wrap></tp:treatment-sec></tp:taxon-treatment>
